# Supplementary material for: Beta‐binomial model for meta‐analysis of odds ratios
Source: Stat Med. 2017 Jan 25;36(11):1715–34. doi: 10.1002/sim.7233 (PMC5434808; doi:10.1002/sim.7233)
Supplement: Supplementary file 2 — Supporting info item [file SIM-36-1715-s002.R]

################################################################################
####The function rmaODM is the function to meta-analyse binary data ############
####using beta-binomial model for log odds ratio################################
################################################################################


#This function enables us to input the grp-level outcome data - ai, bi, ci and di
#where ai, bi, ci and di are vectors of length K from the table below

############grp-level outcome data######################

###           |Event |No event|               
### Treatment |ai    |bi      |         
### Control   |ci    |di      | 

### K is the number of studies 
### ai and ci are number of events in T and C arms
      

##In order to use the function rmaODM, the new_QOR has to be sourced. 
## new_QOR is the function for calculating the parameters
## for Corrected Q-statistic based estimation of rho


## The function new_QOR itself sources file functions.R which includes  the following functions that have
## to be inputted in R before using rmaODM. The functions are
## - Qfor_LOR
## - paras_QLOR
## - paras_QLOR_std
## - Q_LOR
## - momLogit
## - momLogit1
## - momLogit_exactth1
## - momLogit_exactth
## - cmomLOR
## - cmomLOR_th
## - cmomLOR1
## - EQ
## - EQ2
## - breslowday.test 
##All the above functions can be found in file functions 
## The function  new_QOR and all the functions listed above come from the paper by
## Kulinskaya, E., Dollinger, M. B. (2015) An accurate test for homogeneity of odds ratios based on Cochran's Q-statistic in BMC Medical Research Methodology 15

## The functions rmaODM returns the following variables:
#Q - Cochran's Q statistic
#logPsiMH - Standard Mantel-Haenzsel Odds ratio
#rho_M   - DerSimonian and Laird moment estimator of rho 
#rho_L_M - lower limit for rho from Q-Profiled-test
#rho_U_M - lower limit for rho from Q-Profiled-test
#thetabar_M - Inverse variance estimator of log odds ratio using DerSimonian and Laird moment estimator of rho 
#Ltheta_M   - Lower Limit of inverse variance estimator of log odds ratio using DerSimonian and Laird moment estimator of rho
#Utheta_M   - Upper Limit of inverse variance estimator of log odds ratio using DerSimonian and Laird moment estimator of rho
#logPsiMH_M - logarithm of Adjusted Mantel-Haenzsel estimator of odds ratio using DerSimonian and Laird moment estimator of rho
#logPsiMH_ML - Lower Limit of Adjusted Mantel-Haenzsel of log odds ratio using DerSimonian and Laird moment estimator of rho
#logPsiMH_MU - Upper Limit of Adjusted Mantel-Haenzsel of log odds ratio using DerSimonian and Laird moment estimator of rho
#rho_MP     - Mandel and Paule estimator of rho
#thetabar_MP - Inverse variance estimator of log odds ratio using Mandel and Paule estimator of rho 
#Ltheta_MP  - Lower Limit of inverse variance estimator of log odds ratio using Mandel and Paule estimator of rho
#Utheta_MP  - Upper Limit of inverse variance estimator of log odds ratio using Mandel and Paule estimator of rho
#logPsiMH_MP - logarithm of Adjusted Mantel-Haenzsel estimator of odds ratio using Mandel and Paule estimator of rho
#logPsiMH_MPL - Lower Limit of Adjusted Mantel-Haenzsel of log odds ratio using Mandel and Paule estimator of rho
#logPsiMH_MPU - Upper Limit of Adjusted Mantel-Haenzsel of log odds ratio using Mandel and Paule estimator of rho
#rho_REML - Restricted Maximum Likelihood estimator of rho
#rhoProfL - lower limit for rho from Profile likelihood confidence interval 
#rhoProfU - upper limit for rho from Profile likelihood confidence interval 
#thetabar_REML - Inverse variance estimator of log odds ratio using Restricted Maximum Likelihood estimator of rho 
#Ltheta_REML - Lower Limit of inverse variance estimator of log odds ratio using Restricted Maximum Likelihood estimator of rho
#Utheta_REML - Upper Limit of inverse variance estimator of log odds ratio using Restricted Maximum Likelihood estimator of rho
#logPsiMH_REML - logarithm of Adjusted Mantel-Haenzsel estimator of odds ratio using Restricted Maximum Likelihood estimator of rho
#logPsiMH_REMLL - Lower Limit of Adjusted Mantel-Haenzsel of log odds ratio using Restricted Maximum Likelihood estimator of rho
#logPsiMH_REMLU - Upper Limit of Adjusted Mantel-Haenzsel of log odds ratio using Restricted Maximum Likelihood estimator of rho
#rho_BD - Breslow-Day estimator of rho
#rho_BDU - Upper limit for rho from Profiled-Breslow-Day test
#rho_BDL - Lower limit for rho from Profiled-Breslow-Day test
#thetabar_BD - Inverse variance estimator of log odds ratio using Breslow-Day estimator of rho 
#Ltheta_BD - Lower Limit of inverse variance estimator of log odds ratio using Breslow-Day estimator of rho
#Utheta_BD - Upper Limit of inverse variance estimator of log odds ratio using Breslow-Day estimator of rho
#logPsiMH_BD - logarithm of Adjusted Mantel-Haenzsel estimator of odds ratio using Breslow-Day estimator of rho
#logPsiMH_BDL - Lower Limit of Adjusted Mantel-Haenzsel of log odds ratio using Breslow-Day estimator of rho
#logPsiMH_BDU - Upper Limit of Adjusted Mantel-Haenzsel of log odds ratio using Breslow-Day estimator of rho
#rho_MPgamma - Corrected Mandel and Paule estimator of rho
#rho_Lgamma - lower limit from corrected Q statistic based on gamma approximation
#rho_Ugamma - upper limit from corrected Q statistic based on gamma approximation
#thetabar_MPgamma - Inverse variance estimator of log odds ratio using Corrected Mandel and Paule estimator of rho 
#Ltheta_MPgamma  -  Lower Limit of inverse variance estimator of log odds ratio using Corrected Mandel and Paule estimator of rho
#Utheta_MPgamma  -  Upper Limit of inverse variance estimator of log odds ratio using Corrected Mandel and Paule estimator of rho
#logPsiMH_MPgamma - logarithm of Adjusted Mantel-Haenzsel estimator of odds ratio using Corrected Mandel and Paule estimator of rho
#logPsiMH_MPgammaL - Lower Limit of Adjusted Mantel-Haenzsel of log odds ratio using Corrected Mandel and Paule estimator of rho
#logPsiMH_MPgammaU - Upper Limit of Adjusted Mantel-Haenzsel of log odds ratio using Corrected Mandel and Paule estimator of rho

## In the end of the function rmaODM we provide an example of applying the function rmaODM to preemclampsia data-set


source("functions.R)"
source("new_QOR.R")

rmaODM<-function(ai,bi,ci,di){
   n1i<-ai+bi
   n2i<-ci+di
   N<-n1i+n2i
   k<-length(N)
   XT<-ai
   XC<-ci
   nT<-ai+bi
   nC<-ci+di  
   yi     <- log(ai*di/(bi*ci))
   vi     <- 1/(ai) + 1/(bi) + 1/(ci) + 1/(di)
   ####################################################################
   if((sum(ai==0)|sum(ci==0)|sum(bi==0)|sum(di==0)|sum(ai==0&ci==0)|sum(bi==0&di==0))>0){
   ai     <- ai + .5
   bi     <- bi + .5
   ci     <- ci + .5
   di     <- di + .5
   yi     <- log(ai*di/(bi*ci))
   vi     <- 1/(ai) + 1/(bi) + 1/(ci) + 1/(di)
   }
   #####################################################################################
   ########################DerSimonian and Laird estimator of rho#######################
   #####################################################################################
   
   Ri<-n1i/n2i
   a_i<-2*N*Ri/(1+Ri)^2-1
   wi<-1/vi
   W<-sum(wi)
   thetabar<-sum(yi*wi)/W
   Q<-sum(wi*(yi-thetabar)^2)
   barn_w<-sum(a_i*wi)/W
   barn<-sum(a_i)/k 
   
   rho_M<-max((Q-k+1)/(k*barn-barn_w),-1/max(a_i))
   if(rho_M<0){
   rho_M<-0
   }
   ###########################################################################################
   #########Lower and Upper limit for rho using Q-Profile confidence interval#################
   ###########################################################################################
   ll=-1/max(a_i)+0.00000001
   uu<-1
   
   
   f1<-function(g,sigma2,theta,a_i,k){
   sum((1/(sigma2*(1+a_i*g)))*(theta-sum(theta/(sigma2*(1+a_i*g)))/sum(1/(sigma2*(1+a_i*g))))^2)-qchisq(.975,k-1)}
     
   if (f1(ll,sigma2=vi,theta=yi,a_i=a_i,k=k)*f1(uu,sigma2=vi,theta=yi,a_i=a_i,k=k)<0)
   {
   rho_L_M<- as.numeric(uniroot(f1, c(ll, uu), tol = 0.0001, sigma2=vi,theta=yi,a_i=a_i,k=k)[1])}

   f2<-function(g,sigma2,theta,a_i,k=k){
   sum((1/(sigma2*(1+a_i*g)))*(theta-sum(theta/(sigma2*(1+a_i*g)))/sum(1/(sigma2*(1+a_i*g))))^2)- qchisq(.025,k-1)}

   if (f2(ll,sigma2=vi,theta=yi,a_i=a_i,k=k)*f2(uu,sigma2=vi,theta=yi,a_i=a_i,k=k)<0)
   {
   rho_U_M<- as.numeric(uniroot(f2, c(ll, uu), tol = 0.0001, sigma2=vi,theta=yi,a_i=a_i,k=k)[1])}

   if(f1(ll,sigma2=vi,theta=yi,a_i=a_i,k=k)*f1(uu,sigma2=vi,theta=yi,a_i=a_i,k=k)>0){
   rho_L_M<-rho_U_M<-0
   }
   
   ################################################################################################   
   ###Inverse variance estimator of log odds using DerSimonian and Laird based estimator of rho####
   ################################################################################################

   w_M<-wi/(1+a_i*rho_M)
   thetabar_M<-sum(yi*w_M)/sum(w_M)
   Ltheta_M<-thetabar_M-qnorm(.975)/sqrt(sum(w_M))
   Utheta_M<-thetabar_M+qnorm(.975)/sqrt(sum(w_M))   
 
    
   #######################################################################################
   ###Function to find the errors for confidence interval of Mantel-Haenzsel log(OR)######
   #######################################################################################

   errorMH<-function(rho,n1j,n2j,X_1j,X_2j){
   C1j<-1+(n1j-1)*rho
   C2j<-1+(n2j-1)*rho
   R=sum((n2j-X_2j)*X_1j/(C1j*n2j+C2j*n1j))
   S=sum((n1j-X_1j)*X_2j/(C1j*n2j+C2j*n1j))
   Pj=(C1j*(n2j-X_2j)+C2j*X_1j)/(C1j*n2j+C2j*n1j)
   Qj=(C2j*(n1j-X_1j)+C1j*X_2j)/(C1j*n2j+C2j*n1j)
   Rj<-(n2j-X_2j)*X_1j/(C1j*n2j+C2j*n1j)
   Sj<-(n1j-X_1j)*X_2j/(C1j*n2j+C2j*n1j)
   varMH<-sum(Rj*Pj)/(2*R^2)+sum(Pj*Sj+Qj*Rj)/(2*R*S)+sum(Sj*Qj)/(2*S^2)
   error <- qnorm(0.975)*varMH^(1/2)
   return(error)
   }

   #############################################################################################
   #############################################################################################
   ####Mantel-Haenzsel estimation of log odds using DerSimonian and Laird based estimator#######
   #############################################################################################

   C1i<-1+(n1i-1)*rho_M
   C2i<-1+(n2i-1)*rho_M
   
   psiMH_M<-sum(((nC-XC)*XT)/(C1i*nC+C2i*nT))/sum(((nT-XT)*XC)/(C1i*nC+C2i*nT))
   logPsiMH_M<-log(psiMH_M)
   ##############################################################################
   ##############################################################################
   ###confidence interval for adjusted odds ratio with rho from BD method
   logPsiMH_ML<-log(psiMH_M)-errorMH(rho_M,n1i,n2i,ai,ci)
   logPsiMH_MU<-log(psiMH_M)+errorMH(rho_M,n1i,n2i,ai,ci)
   

   #######################################################################
   #################Mandel-Paule estimation of rho########################
   #######################################################################

   rho_MP<-numeric(1)
   #################
   fMP<-function(g,sigma2,theta,a_i,k){
   sum((theta-sum(theta/(sigma2*(1+a_i*g)))/sum(1/(sigma2*(1+a_i*g))))^2/
   (sigma2*(1+a_i*g)))-(k-1)} 

   if (fMP(ll,sigma2=vi,theta=yi,a_i=a_i,k=k)*fMP(uu,sigma2=vi,theta=yi,a_i=a_i,k=k)<0)
   {
   rho_MP<-as.numeric(uniroot(fMP, c(ll, uu), tol = 0.0001, sigma2=vi,theta=yi,a_i=a_i,k=k)[1])}
   
   if (fMP(ll,sigma2=vi,theta=yi,a_i=a_i,k=k)*fMP(uu,sigma2=vi,theta=yi,a_i=a_i,k=k)>0)
   {rho_MP<-0}
   if(rho_MP<0)
   {rho_MP<-0}

   #################################################################################
   ####Inverse variance estimation of theta using Mandel-Paule estimator of rho##### 
   #################################################################################
   w_MP<-wi/(1+a_i*rho_MP) 
   thetabar_MP<-sum(yi*w_MP)/sum(w_MP)
   
   Ltheta_MP<-thetabar_MP-qnorm(.975)/sqrt(sum(w_MP))
   Utheta_MP<-thetabar_MP+qnorm(.975)/sqrt(sum(w_MP))   

   #######################################################################
   ########Mantel-Haenzsel estimation of theta using rho_MP###############
   ####################################################################### 
 
   C1i_MP<-1+(n1i-1)*rho_MP
   C2i_MP<-1+(n2i-1)*rho_MP
   
   psiMH_MP<-sum(((nC-XC)*XT)/(C1i_MP*nC+C2i_MP*nT))/sum(((nT-XT)*XC)/(C1i_MP*nC+C2i_MP*nT))
   logPsiMH_MP<-log(psiMH_MP)
   ###confidence intervall for adjusted Mantel-Haenzsel odds ratio 
   logPsiMH_MPL<-log(psiMH_MP)-errorMH(rho_MP,n1i,n2i,ai,ci)
   logPsiMH_MPU<-log(psiMH_MP)+errorMH(rho_MP,n1i,n2i,ai,ci)

   ###############################################################
   ##########Restricted Maximum Likelihood estimation of rho######
   ###############################################################
   rhoREML<-numeric(1)
   ##Profile-likelihood
   rhoProfL<-numeric(1)
   rhoProfU<-numeric(1)
   ####################
   ####################
   #Restrictions for rho
   ll=-1/max(a_i)+0.001
   #ll<-max(-1/max(a_i),-1/max(n1i-1),-1/max(n2i-1))
   uu<-1
   #ll=0
   ###################################
   DREML4<-function(rho,yi,sigma2,a_i){
   sum((sigma2*(1+a_i*rho))^-1)^-1*sum((sigma2*(1+a_i*rho))^-1*a_i/(1+a_i*rho))+sum((sigma2*(1+a_i*rho))^-1*(yi-sum(yi/(sigma2*(1+a_i*rho)))/sum((sigma2*(1+a_i*rho))^-1))^2*a_i/(1+a_i*rho))-sum(a_i/(1+a_i*rho))
   }
   if(DREML4(ll,yi=yi,sigma2=vi,a_i=a_i)*DREML4(uu,yi=yi,sigma2=vi,a_i=a_i)<0){
   rho_REML<-as.numeric(uniroot(DREML4,c(ll,uu),tol=0.00001,yi=yi,sigma2=vi,a_i=a_i)[1])}
   
   if(DREML4(ll,yi=yi,sigma2=vi,a_i=a_i)*DREML4(uu,yi=yi,sigma2=vi,a_i=a_i)>0){
   rho_REML<-0
   }
   
   rhoProfL<-numeric(1)
   rhoProfU<-numeric(1)
   #####################################################
   ####Profile likelihood confidence interval for rho###
   #####################################################
   root.function<-function(rho,rho_REML,sigma2,Yi,a_i){
   -1/2*(sum(log(a_i*sigma2*rho+sigma2))+log(sum((a_i*sigma2*rho+sigma2)^-1))+sum((Yi-(sum(Yi/(a_i*sigma2*rho+sigma2))/sum(1/(a_i*sigma2*rho+sigma2))))^2/(a_i*sigma2*rho+sigma2)))+
   1/2*(sum(log(a_i*sigma2*rho_REML+sigma2))+log(sum((a_i*sigma2*rho_REML+sigma2)^-1))+sum((Yi-(sum(Yi/(a_i*sigma2*rho_REML+sigma2))/sum(1/(a_i*sigma2*rho_REML+sigma2))))^2/(a_i*sigma2*rho_REML+sigma2)))+1/2*qchisq(0.95,1)
   }
   
   ##for lower limit
   if (root.function(ll,rho_REML=rho_REML,sigma2=vi,Yi=yi,a_i=a_i)*root.function(rho_REML,rho_REML=rho_REML,sigma2=vi,Yi=yi,a_i=a_i)<0){
   rhoProfL<-as.numeric(uniroot(root.function,c(ll,rho_REML),tol=0.00001,rho_REML=rho_REML,sigma2=vi,Yi=yi,a_i=a_i)[1])
   }
   ##for upper limit
   if (root.function(rho_REML,rho_REML=rho_REML,sigma2=vi,Yi=yi,a_i=a_i)*root.function(uu,rho_REML=rho_REML,sigma2=vi,Yi=yi,a_i=a_i)<0){
   rhoProfU<-as.numeric(uniroot(root.function,c(rho_REML,uu),tol=0.00001,rho_REML=rho_REML,sigma2=vi,Yi=yi,a_i=a_i)[1])
   }
   
   ###############################################################################################################
   ####Inverse variance estimation of theta using restricted maximum likelihood estimator of rho################## 
   ###############################################################################################################
   w_REML<-wi/(1+a_i*rho_REML) 
   thetabar_REML<-sum(yi*w_REML)/sum(w_REML)
   
   Ltheta_REML<-thetabar_REML-qnorm(.975)/sqrt(sum(w_REML))
   Utheta_REML<-thetabar_REML+qnorm(.975)/sqrt(sum(w_REML))   
  
  
   ###############################################################################################################
   ########Mantel-Haenzsel estimation of theta using restricted maximum likelihood estimator of rho###############
   ###############################################################################################################
 
   C1i_REML<-1+(n1i-1)*rho_REML
   C2i_REML<-1+(n2i-1)*rho_REML
   
   psiMH_REML<-sum(((nC-XC)*XT)/(C1i_REML*nC+C2i_REML*nT))/sum(((nT-XT)*XC)/(C1i_REML*nC+C2i_REML*nT))
   
   logPsiMH_REML<-log(psiMH_REML)
   ###confidence intervall for adjusted Mantel-Haenzsel odds ratio 
   logPsiMH_REMLL<-log(psiMH_REML)-errorMH(rho_REML,n1i,n2i,ai,ci)
   logPsiMH_REMLU<-log(psiMH_REML)+errorMH(rho_REML,n1i,n2i,ai,ci)
   ################################################################################
   ################Corrected Mandel-Paule estimator of rho#########################
   ####################Based on gamma approximation################################
   ################################################################################

   rho_MPgamma<-numeric(1)
   rho_Lgamma<-numeric(1)
   rho_Ugamma<-numeric(1)
   ################################################################################
   resMP<-suppressWarnings(new_QOR(nT=nT,nC=nC,XT=XT,XC=XC))
   
   EQest<-resMP[[5]]
   alphaMP<-resMP[[7]]
   betaMP<-resMP[[8]]
   ################################################################################
   fMPgamma<-function(g,sigma2,theta,a_i,EQest){
   sum((theta-sum(theta/(sigma2*(1+a_i*g)))/sum(1/(sigma2*(1+a_i*g))))^2/
   (sigma2*(1+a_i*g)))-EQest} 

   rho_MPgamma<-as.numeric(uniroot(fMPgamma, c(ll, uu), tol = 0.0001, sigma2=vi,theta=yi,a_i=a_i,EQest=EQest)[1])

   f1gamma<-function(g,sigma2,theta,a_i,alphaMP,betaMP){
   sum((1/(sigma2*(1+a_i*g)))*(theta-sum(theta/(sigma2*(1+a_i*g)))/sum(1/(sigma2*(1+a_i*g))))^2)-qgamma(0.975, shape=alphaMP, scale=betaMP)}
    
   rho_Lgamma<- as.numeric(uniroot(f1gamma, c(ll, uu), tol = 0.0001, sigma2=vi,theta=yi,a_i=a_i,alphaMP=alphaMP,betaMP=betaMP)[1])

   f2gamma<-function(g,sigma2,theta,a_i,alphaMP=alphaMP,betaMP=betaMP){
   sum((1/(sigma2*(1+a_i*g)))*(theta-sum(theta/(sigma2*(1+a_i*g)))/sum(1/(sigma2*(1+a_i*g))))^2)-qgamma(0.025, shape=alphaMP, scale=betaMP)}

   rho_Ugamma<- as.numeric(uniroot(f2gamma, c(ll, uu), tol = 0.0001, sigma2=vi,theta=yi,a_i=a_i,alphaMP=alphaMP,betaMP=betaMP)[1])   
   ###############################################################################################################################################


   #######################################################################
   ########Mantel-Haenzsel estimation of theta using rho_MPgamma##########
   ####################################################################### 
 
   C1i_MPgamma<-1+(nT-1)*rho_MPgamma
   C2i_MPgamma<-1+(nC-1)*rho_MPgamma
   
   psiMH_MPgamma<-sum(((nC-XC)*XT)/(C1i_MPgamma*nC+C2i_MPgamma*nT))/sum(((nT-XT)*XC)/(C1i_MPgamma*nC+C2i_MPgamma*nT))
   logPsiMH_MPgamma<-log(psiMH_MPgamma)
   ###Confidence interval for adjusted Mantel-Haenzsel odds ratio with rho_MPgamma

   logPsiMH_MPgammaL<-log(psiMH_MPgamma)-errorMH(rho_MPgamma,nT,nC,XT,XC)
   logPsiMH_MPgammaU<-log(psiMH_MPgamma)+errorMH(rho_MPgamma,nT,nC,XT,XC)
   
  
   ##################################################################################
   ##########Inverse variance estimation of theta using rho_MPgamma################## 
   ##################################################################################
   w_MPgamma<-wi/(1+a_i*rho_MPgamma) 
   thetabar_MPgamma<-sum(yi*w_MPgamma)/sum(w_MPgamma)
   Ltheta_MPgamma<-thetabar_MPgamma-qnorm(.975)/sqrt(sum(w_MPgamma))
   Utheta_MPgamma<-thetabar_MPgamma+qnorm(.975)/sqrt(sum(w_MPgamma))   
   #############################################################################

   
   #################################################################################
   #######################Breslow-Day estimation of rho#############################
   #################################################################################
   ######Breslow-Day test######
   rho_BD<-numeric(1)
   ###Breslow-Day test conf. inter. 
   rho_BDU<-numeric(1)
   rho_BDL<-numeric(1)
   
   ###########################
   #ll=-1/max(a_i)+0.00000001
   
   ll<-max(-1/max(a_i),-1/max(n1i-1),-1/max(n2i-1))
   
   
   uu<-1
   p1j=(ai)/(n1i+1)
   p2j=(ci)/(n2i+1)
   ##Mantel-Haenzsel estimator for Breslow-day Test
   psiMH<-sum(((1/(n1i)+1/(n2i))^-1)*(1-p2j)*p1j)/sum(((1/(n1i)+1/(n2i))^-1)*(1-p1j)*p2j)
   logPsiMH<-log(psiMH)
  
   if(psiMH==1) {X1j=((ai+ci)*n1i)/(n1i+n2i)} else {
   n11k = ai
 
   n21k = (n1i-ai)
 
   n12k = ci
 
   n22k = (n2i-ci)
 
   row1sums = n11k + n12k
 
   row2sums = n21k + n22k
 
   col1sums = n1i 
   Amax = apply(cbind(row1sums,col1sums),1,min)
  
   ## Astar must be no more than col1sums and no more than row1sums
 
   bb = row2sums +row1sums * psiMH - col1sums*(1-psiMH)

   determ = sqrt(bb^2 + 4 * (1-psiMH) *  psiMH * row1sums * col1sums)
 
   Astar = (-bb + cbind( -determ, determ))/ (2 -2*psiMH)
 
   X1j = ifelse(Astar[,1] <= Amax & Astar[,1] >= 0, Astar[,1], Astar[,2])
   }
   
   #function for the Standard Breslow day test 
   f<-function(rho,X_1j,X1j,xj,n1j,n2j,nj,k){
   varj<-((1/(X1j*(1+(n1j-1)*rho))+1/((xj-X1j)*(1+(n2j-1)*rho))+1/((n1j-X1j)*(1+(n1j-1)*rho))+1/((nj-xj-n1j+X1j)*(1+(n2j-1)*rho)))^-1)
   varj0<-((1/((X1j+.5)*(1+(n1j-1)*rho))+1/((xj-X1j+.5)*(1+(n2j-1)*rho))+1/((n1j-X1j+.5)*(1+(n1j-1)*rho))+1/((nj-xj-n1j+X1j+.5)*(1+(n2j-1)*rho)))^-1)
   var<-ifelse(is.na(varj),varj0,varj)
   var<-ifelse(var==0, varj0,var)
   sum((X_1j-X1j)^2/var)-k+1
   }
   
   if(f(uu,ai,X1j,ai+ci,n1i,n2i,n1i+n2i,k=k)>0){rho_BD<-1
   }
   
   ####Breslow-day estimator of rho
   if((f(ll,ai,X1j,ai+ci,n1i,n2i,n1i+n2i,k=k))*(f(uu,ai,X1j,ai+ci,n1i,n2i,n1i+n2i,k=k))<0){
   rho_BD<-as.numeric(uniroot(f,c(ll,uu),tol=0.00001,X_1j=ai,X1j=X1j,xj=ai+ci,n1j=n1i,n2j=n2i,nj=(n1i+n2i),k=k)[1])
   }
    
    
   ###Upper Limit for rho from Profiled Breslow-day 
   f1<-function(rho,X_1j,X1j,xj,n1j,n2j,nj,k){
   varj<-((1/(X1j*(1+(n1j-1)*rho))+1/((xj-X1j)*(1+(n2j-1)*rho))+1/((n1j-X1j)*(1+(n1j-1)*rho))+1/((nj-xj-n1j+X1j)*(1+(n2j-1)*rho)))^-1)
   varj0<-((1/((X1j+.5)*(1+(n1j-1)*rho))+1/((xj-X1j+.5)*(1+(n2j-1)*rho))+1/((n1j-X1j+.5)*(1+(n1j-1)*rho))+1/((nj-xj-n1j+X1j+.5)*(1+(n2j-1)*rho)))^-1)
   var<-ifelse(is.na(varj),varj0,varj)
   var<-ifelse(var==0, varj0,var)
   sum((X_1j-X1j)^2/var)-qchisq(0.025,k-1)
   }
   
   if(f1(uu,ai,X1j,ai+ci,n1i,n2i,n1i+n2i,k=k)>0){rho_BDU<-1
   }
   if((f1(ll,ai,X1j,ai+ci,n1i,n2i,n1i+n2i,k=k))*(f1(uu,ai,X1j,ai+ci,n1i,n2i,n1i+n2i,k=k))<0){
   rho_BDU<-as.numeric(uniroot(f1,c(ll,uu),tol=0.00001,X_1j=ai,X1j=X1j,xj=ai+ci,n1j=n1i,n2j=n2i,nj=(n1i+n2i),k=k)[1])
   }
   
   ##Lower Limit for rho from Profiled Breslow-day 
   f2<-function(rho,X_1j,X1j,xj,n1j,n2j,nj,k){
   varj<-((1/(X1j*(1+(n1j-1)*rho))+1/((xj-X1j)*(1+(n2j-1)*rho))+1/((n1j-X1j)*(1+(n1j-1)*rho))+1/((nj-xj-n1j+X1j)*(1+(n2j-1)*rho)))^-1)
   varj0<-((1/((X1j+.5)*(1+(n1j-1)*rho))+1/((xj-X1j+.5)*(1+(n2j-1)*rho))+1/((n1j-X1j+.5)*(1+(n1j-1)*rho))+1/((nj-xj-n1j+X1j+.5)*(1+(n2j-1)*rho)))^-1)
   var<-ifelse(is.na(varj),varj0,varj)
   var<-ifelse(var==0, varj0,var)
   sum((X_1j-X1j)^2/var)-qchisq(0.975,k-1)
   }
   
   if(f2(uu,ai,X1j,ai+ci,n1i,n2i,n1i+n2i,k=k)>0){rho_BDL<-ll
   }
   if((f2(ll,ai,X1j,ai+ci,n1i,n2i,n1i+n2i,k=k))*(f2(uu,ai,X1j,ai+ci,n1i,n2i,n1i+n2i,k=k))<0){
   rho_BDL<-as.numeric(uniroot(f2,c(ll,uu),tol=0.00001,X_1j=ai,X1j=X1j,xj=ai+ci,n1j=n1i,n2j=n2i,nj=(n1i+n2i),k=k)[1])
   }
   
   
   #############################################################################################
   ####Inverse variance estimation of theta using Breslow-day estimator of rho################## 
   #############################################################################################
   w_BD<-wi/(1+a_i*rho_BD) 
   thetabar_BD<-sum(yi*w_BD)/sum(w_BD)
   
   Ltheta_BD<-thetabar_BD-qnorm(.975)/sqrt(sum(w_BD))
   Utheta_BD<-thetabar_BD+qnorm(.975)/sqrt(sum(w_BD))   

   #######################################################################
   ########Mantel-Haenzsel estimation of theta using rho_MP###############
   ####################################################################### 
 
   C1i_BD<-1+(n1i-1)*rho_BD
   C2i_BD<-1+(n2i-1)*rho_BD
   
   psiMH_BD<-sum(((nC-XC)*XT)/(C1i_BD*nC+C2i_BD*nT))/sum(((nT-XT)*XC)/(C1i_BD*nC+C2i_BD*nT))
   logPsiMH_BD<-log(psiMH_BD)
   ###Confidence Interval for adjusted Mantel Haezsel odds ratio with rho_BD
   logPsiMH_BDL<-log(psiMH_BD)-errorMH(rho_BD,n1i,n2i,ai,ci)
   logPsiMH_BDU<-log(psiMH_BD)+errorMH(rho_BD,n2i,n2i,ai,ci)
   #############################################################
   res<-cbind(Q,logPsiMH,rho_M,rho_L_M,rho_U_M,thetabar_M,Ltheta_M,Utheta_M,logPsiMH_M,logPsiMH_ML,logPsiMH_MU,rho_MP,thetabar_MP,Ltheta_MP,Utheta_MP, logPsiMH_MP,logPsiMH_MPL,logPsiMH_MPU,rho_REML,rhoProfL,rhoProfU,thetabar_REML,Ltheta_REML,Utheta_REML,logPsiMH_REML,logPsiMH_REMLL,logPsiMH_REMLU,rho_BD,rho_BDU,rho_BDL,thetabar_BD,Ltheta_BD,Utheta_BD,logPsiMH_BD,logPsiMH_BDL,logPsiMH_BDU, rho_MPgamma,rho_Lgamma,rho_Ugamma,logPsiMH_MPgamma,logPsiMH_MPgammaL,logPsiMH_MPgammaU,thetabar_MPgamma,Ltheta_MPgamma,Utheta_MPgamma)
   #############################################################
   return(res)
 }
 
 

#####Examples of pre-eclampsia with application of the function to data set
# study<-c(1:9)
# e.T<-c(14,21,14,6,12,138,15,6,65) # cases in treatment arm
# n.T<-c(131,385,57,38,1011,1370,506,108,153)#totals in treatment arm
# e.C<-c(14,17,24,18,35,175,20,2,40) #cases in control arm
# n.C<-c(136,134,48,40,760,1336,524,103,102) #totals in control arm
# 
# rmaODM(e.T,n.T-e.T,e.C,n.C-e.C)
#           Q   logPsiMH       rho_M     rho_L_M    rho_U_M thetabar_M   Ltheta_M   Utheta_M logPsiMH_M logPsiMH_ML logPsiMH_MU     rho_MP thetabar_MP  Ltheta_MP  Utheta_MP
#[1,] 27.2649 -0.4014788 0.007684906 0.002416958 0.09537224  -0.435693 -0.7914914 -0.0798945 -0.4335109  -0.7808197 -0.08620219 0.01649791  -0.4689959 -0.9200256 -0.0179662
#     logPsiMH_MP logPsiMH_MPL logPsiMH_MPU   rho_REML     rhoProfL  rhoProfU thetabar_REML Ltheta_REML Utheta_REML logPsiMH_REML logPsiMH_REMLL logPsiMH_REMLU     rho_BD   rho_BDU
#[1,]  -0.4661924   -0.9056026  -0.02678223 0.01030499 0.0008136826 0.0604466    -0.4470369  -0.8347925 -0.05928125    -0.4445516     -0.8227597    -0.06634356 0.01850667 0.1073843
#         rho_BDL thetabar_BD Ltheta_BD    Utheta_BD logPsiMH_BD logPsiMH_BDL logPsiMH_BDU rho_MPgamma  rho_Lgamma rho_Ugamma logPsiMH_MPgamma logPsiMH_MPgammaL logPsiMH_MPgammaU
#[1,] 0.002879932  -0.4748179 -0.943982 -0.005653699  -0.4719576   -0.9289164  -0.02971351  0.01835069 0.003272846  0.0944972       -0.4715291        -0.9271561       -0.01590218
#     thetabar_MPgamma Ltheta_MPgamma Utheta_MPgamma
#[1,]       -0.4743854     -0.9421734   -0.006597459
