# Supplementary material for: Beta‐binomial model for meta‐analysis of odds ratios
Source: Stat Med. 2017 Jan 25;36(11):1715–34. doi: 10.1002/sim.7233 (PMC5434808; doi:10.1002/sim.7233)
Supplement: Supplementary file 3 — Supporting info item [file SIM-36-1715-s003.R]

# Modified for data analysis 03/09/2014

new_QOR<-function(nT,nC,XT,XC){

# nT, nC, CT, XC are vectors of length K (number of studies and number of events in T and C arms)

a<-0


b<-1-a


Q<-Q_std<-numeric(0)

EhatQ<-numeric(0)
part<-numeric(0)
par<-numeric(0)

######common theoretical parameters
K<-length(nT)
pT<-numeric(K)
pC<-numeric(K)
#################################

################################

N<-nC+nT
qq<-nC/N  
XT
lenDel <- 1


levelQ <-gam.pvalue3a.est<-0
level1 <- 0

pBD<-numeric(0)
pBDT<-numeric(0)
gamma.level3a.est1<-0

miss<-0

miss4a<-0

X<-numeric(0)

########################################
##### Getting rid of zero margins ######
#######################################

X<-XC[(XT+XC>0)&(XT+XC<nT+nC)]
nC0<-nC[(XT+XC>0)&(XT+XC<nT+nC)]
nT0<-nT[(XT+XC>0)&(XT+XC<nT+nC)]
XT<-XT[(XT+XC>0)&(XT+XC<nT+nC)]
XC<-X

K0<-length(nT0)
#######################################

############   FOR A CHOSEN a ######################

par<-paras_QLOR(XT,nT0,XC,nC0,a=a)
par_std<-paras_QLOR_std(XT,nT0,XC,nC0,a=a,only0=TRUE) #### to use for standard Q
pare<-numeric(0)
m<-matrix(par,nrow=5)
m1<-matrix(par_std,nrow=5)

Deltah<-m[1,]
wh<-m[5,]
zetah<-m[2,]
q<-m[3,]
N<-m[4,]


Q<-Q_LOR(par)[1]
Q_std<-Q_LOR(par_std)[1]

levelQ<-pchisq(Q_std,K0-1,ncp=0,lower.tail=FALSE)


#flatdat<-numeric(0)
#for (k in 1:K0)
#{flatdat<-c(flatdat,XT[k],XC[k],nT[k]-XT[k],nC[k]-XC[k])}
#flatdat<-array(flatdat,dim = c(2, 2, K0))
#abd<-breslowday.test(flatdat)
#BD<-abd$X2.HBD
#BDT<-abd$X2.HBDT

#pBD<-abd$p1 
#pBDT<-abd$p2

####################################################


Deltabar<-Q_LOR(par)[2]  ################### 


#######################################
#####  RESTRICTIONS ON pT0, pC0????????
#######################################

wtm<-((2+2*cosh(b*Deltabar+zetah))/(nT+1)+(2+2*cosh(zetah-a*Deltabar))/(nC+1))^(-1)
pT0<-1/(1+exp(-b*Deltabar-zetah))
pC0<-1/(1+exp(a*Deltabar-zetah))


#################################################

for (k in 1:K0)
pare<-c(pare,Deltabar,zetah[k],q[k],N[k],wtm[k]) #estimated null parametrs

cmo<-cmomLOR_th(nT0,nC0,pT0,pC0,a=a) #### replaced cmomLOR to have exact moments
EhatQ<-EQ(pare,cmo,nT0,nC0,a=a)

##### new variances and parameters calculated from models fitted through simulations

EhatQa=0.687*EhatQ+(K0-1)*(.313) #################  new "reduced" mean as in MBD 19/11/2013


VAR3hatQa<- -12.174*EhatQa +4.7414*(K0-1)+9.4236*EhatQa^2/(K0-1) # quadratic fit


beta3a.est<-VAR3hatQa/EhatQa       ### adding instead Gamma appr based on corrected EQa

alfa3a.est<-EhatQa/beta3a.est


#if(VAR3hatQa>0) gam.pvalue3a.est<-1-pgamma(Q,alfa3a.est,scale=beta3a.est) else {gam.pvalue3a.est<-(-1)
#miss4a=miss4a+1}

ret<-c(K0,Q_std,levelQ,EhatQ,EhatQa,VAR3hatQa,alfa3a.est,beta3a.est)
names(ret)<-c("K","Q","p_Q", "E_th(Q)", "E(Q)", "Var(Q)","alpha","beta")

return(ret)
}
